# Supplementary material for: Diet-Related Alterations of Gut Bile Salt Hydrolases Determined Using a Metagenomic Analysis of the Human Microbiome
Source: Int J Mol Sci. 2021 Apr 1;22(7):3652. doi: 10.3390/ijms22073652 (PMC8038126; doi:10.3390/ijms22073652)
Supplement: Supplementary file 1 [file ijms-22-03652-s001.zip]

Archive with 4 entries (2 files):
- ijms-1118338-supplementary/
- ijms-1118338-supplementary/Supplementary data/
- ijms-1118338-supplementary/Supplementary data/Supplementary Dataset S1.xlsx
- ijms-1118338-supplementary/Supplementary data/supplenmetary data3.pdf
