# Supplementary material for: Diet-Related Alterations of Gut Bile Salt Hydrolases Determined Using a Metagenomic Analysis of the Human Microbiome
Source: Int J Mol Sci. 2021 Apr 1;22(7):3652. doi: 10.3390/ijms22073652 (PMC8038126; doi:10.3390/ijms22073652)
Supplement: Supplementary file 1 [file ijms-22-03652-s001.zip › ijms-1118338-supplementary/Supplementary data/Supplementary Dataset S1.xlsx]

## Sheet: Sheet1
Supplementary Dataset S1: Uniprot ID of protein sequences used to generate sequence similarity network.
Cluster 1		Cluster 2		Cluster 3		Cluster 4		Cluster 5		Cluster 6		Cluster 7
Uiprot ID	Organism	Uiprot ID	Organism	Uiprot ID	Organism	Uiprot ID	Organism	Uiprot ID	Organism	Uiprot ID	Organism	Uiprot ID	Organism
A0A2S1BCT8	Morganella morganii (Proteus morganii)	C7AQX8	Ligilactobacillus salivarius	F8X4H3	Dysgonomonas mossii DSM 22836	A0A3E3AEZ7	Erysipelatoclostridium ramosum	C2CZV7	Lactobacillus brevis subsp. gravesensis ATCC 27305	A0A1B1V053	Lactiplantibacillus plantarum (Lactobacillus plantarum)	A0A1X3B9W4	Enterococcus faecalis (Streptococcus faecalis)
C7X762	Parabacteroides sp. D13	C7AQX9	Ligilactobacillus salivarius	A0A2P1S4H7	Fusobacterium ulcerans	U2C8A8	[Clostridium] symbiosum ATCC 14940	A0A2N6QYN7	Gardnerella vaginalis	A0A1B1V054	Lactiplantibacillus plantarum (Lactobacillus plantarum)	D2EGV2	Pediococcus acidilactici 7_4
C7XES2	Parabacteroides sp. D13	C7AQY2	Ligilactobacillus salivarius	C7XAE9	Parabacteroides sp. D13	G5FJ32	Clostridium sp. 7_3_54FAA	Q1WUK8	Lactobacillus salivarius (strain UCC118)	A0A2N6QYX1	Gardnerella vaginalis	C7CZB3	Enterococcus faecalis T2
A0A2T4HZK1	Morganella morganii (Proteus morganii)	C7CXJ5	Enterococcus faecalis T2	A0A149N7X8	Bacteroides fragilis	U2QQR8	Oscillibacter sp. KLE 1745	C8P624	Lactobacillus antri DSM 16041	A0A1B1V059	Lactiplantibacillus plantarum (Lactobacillus plantarum)	C2FA86	Lactobacillus paracasei subsp. paracasei ATCC 25302
A0A2X1T8K1	Morganella morganii (Proteus morganii)	C7GBJ1	Roseburia intestinalis L1-82	G5H759	Alistipes indistinctus YIT 12060	G9R2C1	Coprobacillus sp. 3_3_56FAA	U2PAE9	Lactobacillus brevis ATCC 14869 = DSM 20054	A0A1B1V060	Lactiplantibacillus plantarum (Lactobacillus plantarum)	Q03C04	Lactobacillus paracasei (strain ATCC 334 / BCRC 17002 / CIP 107868 / KCTC 3260 / NRRL B-441)
D0T9F4	Bacteroides sp. 2_1_33B	C7H2N9	Faecalibacterium prausnitzii (strain DSM 17677 / JCM 31915 / A2-165)	G5HAC3	Alistipes indistinctus YIT 12060	A0A416F798	Clostridium sp. AF32-7AC	A0A2J6NM40	Lactobacillus pontis	A0A151G308	Lactiplantibacillus plantarum (Lactobacillus plantarum)	A0A2S7LY31	Enterococcus faecalis (Streptococcus faecalis)
D0TIB2	Bacteroides sp. 2_1_33B	C7XGI9	Lactobacillus crispatus 125-2-CHN	G5SQQ1	Paraprevotella clara YIT 11840	C9L7H6	Blautia hansenii DSM 20583	H6WSA2	Limosilactobacillus fermentum (Lactobacillus fermentum)	A0A165MVY1	Lactiplantibacillus plantarum (Lactobacillus plantarum)	C2K0W7	Lactobacillus rhamnosus LMS2-1
D0TQW3	Bacteroides sp. 2_1_22	C7XY07	Lactobacillus coleohominis 101-4-CHN	A0A173SDD1	Parabacteroides distasonis	U7T3L1	Fusobacterium nucleatum CTI-5	D0DSD8	Lactobacillus fermentum 28-3-CHN	C8P4G7	Lactobacillus antri DSM 16041	A0A2T5D7J7	Enterococcus faecalis (Streptococcus faecalis)
D0TW00	Bacteroides sp. 2_1_22	C8P827	Lactobacillus antri DSM 16041	H1DEM8	Odoribacter laneus YIT 12061	A0A329TDH2	Faecalibacterium prausnitzii	C5R7S2	Weissella paramesenteroides ATCC 33313	A0A165VKF1	Lactiplantibacillus plantarum (Lactobacillus plantarum)	A0A059MX18	Enterococcus faecalis 918
D1K0W3	Bacteroides sp. 3_1_33FAA	C8P9U7	Lactobacillus antri DSM 16041	H1PV15	Fusobacterium ulcerans 12-1B	B9Y580	Holdemania filiformis DSM 12042	B2GEX5	Lactobacillus fermentum (strain NBRC 3956 / LMG 18251)	D7VB43	Lactobacillus plantarum subsp. plantarum ATCC 14917 = JCM 1149 = CGMCC 1.2437	A0A1F0S498	Lactobacillus sp. HMSC056D05
D1P475	Providencia rustigianii DSM 4541	C9AMC9	Enterococcus faecium Com15	D0TAT1	Bacteroides sp. 2_1_33B	E2SNE7	Erysipelotrichaceae bacterium 3_1_53	E3C988	Lactobacillus oris PB013-T2-3	A0A1E3KU13	Lactiplantibacillus plantarum (Lactobacillus plantarum)	A0A1G1SAN9	Enterococcus faecalis (Streptococcus faecalis)
A0A355XG95		C9B4Q8	Enterococcus faecium 1,231,501	D0TQ81	Bacteroides sp. 2_1_22	C0CWN7	[Clostridium] asparagiforme DSM 15981	C0WVW7	Lactobacillus fermentum ATCC 14931	A0A1I9RYI4	Lactiplantibacillus plantarum (Lactobacillus plantarum)	E0NH66	Pediococcus acidilactici DSM 20284
D4C0I8	Providencia rettgeri DSM 1131	C9B760	Enterococcus faecium 1,231,501	A0A173YCN2	Parabacteroides distasonis	A0A174EAC0	Blautia obeum			B9V400	Lactiplantibacillus plantarum (Lactobacillus plantarum)	A0A2Z6BM52	Enterococcus faecalis (Streptococcus faecalis)
A0A374QEX4	Bacteroides sp. 4_1_36	D1NSI6	Bifidobacterium gallicum DSM 20093 = LMG 11596	A0A351YFB0	Bacteroides sp.	A7AZP3	Ruminococcus gnavus (strain ATCC 29149 / VPI C7-9)			B9V404	Lactiplantibacillus plantarum (Lactobacillus plantarum)	A0A1Q1FXR5	Enterococcus faecalis (Streptococcus faecalis)
D4IIZ6	Alistipes shahii WAL 8301	D1PI43	Subdoligranulum variabile DSM 15176	D1JYA6	Bacteroides sp. 3_1_33FAA	A0A291TD80	Faecalibacterium prausnitzii			A0A1S0RUY2	Lactiplantibacillus plantarum (Lactobacillus plantarum)	A0A3N3SC04	Enterococcus faecalis (Streptococcus faecalis)
A0A379GEF6	Proteus mirabilis	D1YJ92	Lactobacillus gasseri 224-1	K0X7X3	Barnesiella intestinihominis YIT 11860	E7GMP4	[Clostridium] symbiosum WAL-14163			I9KZF8	Lactobacillus pentosus KCA1	E2YQS1	Enterococcus faecalis DAPTO 512
A0A380YQX0	Bacteroides fragilis	D1YKI9	Lactobacillus gasseri 224-1	K6AGG9	Parabacteroides sp. D25	F0Z3H5	Clostridium sp. D5			E3C9N7	Lactobacillus oris PB013-T2-3	E2Z082	Enterococcus faecalis EnGen0311
D4V4K2	Bacteroides vulgatus PC510	D2ZPP5	Methanobrevibacter smithii DSM 2374	A6L3T7	Bacteroides vulgatus (strain ATCC 8482 / DSM 1447 / JCM 5826 / NBRC 14291 / NCTC 11154)	B0N5K0	Erysipelatoclostridium ramosum DSM 1402			A0A1W6NS92	Lactiplantibacillus plantarum (Lactobacillus plantarum)	A0A0Y7J9J2	Listeria
D4VET1	Bacteroides xylanisolvens SD CC 1b	D3R554	Bifidobacterium animalis subsp. lactis (strain BB-12)	A6LC91	Parabacteroides distasonis (strain ATCC 8503 / DSM 20701 / CIP 104284 / JCM 5825 / NCTC 11152)	B0PEQ1	Anaerotruncus colihominis DSM 17241			M1R367	Lactiplantibacillus plantarum (Lactobacillus plantarum)	Q82ZP5	Enterococcus faecalis (strain ATCC 700802 / V583)
D4WB04	Bacteroides ovatus SD CMC 3f	D4BPE8	Bifidobacterium breve DSM 20213 = JCM 1192	A7LYY3	Bacteroides ovatus (strain ATCC 8483 / DSM 1896 / JCM 5824 / NCTC 11153)	B1CAB2	Anaerofustis stercorihominis DSM 17244			A0A2J6NLW7	Lactobacillus pontis
D4WNZ4	Bacteroides ovatus SD CMC 3f	D4CBA1	Clostridium sp. M62/1	A7V5S3	Bacteroides uniformis (strain ATCC 8492 / DSM 6597 / CIP 103695 / JCM 5828 / NCTC 13054 / VPI 0061)	F7KVW8	Lachnospiraceae bacterium 5_1_57FAA			A0A0N6WZF4	Lactiplantibacillus plantarum (Lactobacillus plantarum)
A0A3A6KI09	Bacteroides sp. AF35-22	D4JBB7	Coprococcus catus GD/7	A0A380YYT7	Bacteroides fragilis	F7L3P9	Fusobacterium nucleatum subsp. animalis 11_3_2			A0A199QGK4	Lactiplantibacillus plantarum (Lactobacillus plantarum)
D6D2E2	Bacteroides xylanisolvens XB1A	D4JFU4	Faecalitalea cylindroides T2-87	A0A174RKZ4	Parabacteroides distasonis	A0A413B5M6	[Eubacterium] rectale			A0A1B1V034	Lactiplantibacillus plantarum (Lactobacillus plantarum)
D6D8L4	Bacteroides xylanisolvens XB1A	D4KYR1	Roseburia intestinalis XB6B4	A0A395Z2Z6		D5RE44	Fusobacterium nucleatum subsp. nucleatum (strain ATCC 23726 / VPI 4351)			A0A1B1V042	Lactiplantibacillus plantarum (Lactobacillus plantarum)
A0A3D9A6D4		D4L243	Roseburia intestinalis XB6B4	D4V9V0	Bacteroides vulgatus PC510	C6LFD9	Marvinbryantia formatexigens DSM 14469			A0A0R2GE40	Lactiplantibacillus plantarum (Lactobacillus plantarum)
D7IBQ1	Bacteroides sp. 1_1_14	D4MLI0	[Eubacterium] siraeum V10Sc8a	B0MU84	Alistipes putredinis DSM 17216					A0A1B1V043	Lactiplantibacillus plantarum (Lactobacillus plantarum)
D7IHZ9	Bacteroides sp. 1_1_14	D4RYK5	Butyrivibrio crossotus DSM 2876	A0A174WER9	Bacteroides caccae					A0A1B1V044	Lactiplantibacillus plantarum (Lactobacillus plantarum)
D7IQ30	Bacteroides sp. 3_1_19	D4S2E5	Butyrivibrio crossotus DSM 2876	A0A174X6C4	Parabacteroides distasonis					A0A1B1V047	Lactiplantibacillus plantarum (Lactobacillus plantarum)
A0A3E4G6G1	Bacteroides sp. D20	D5H2W8	Lactobacillus crispatus (strain ST1)	D4VSU1	Bacteroides xylanisolvens SD CC 1b					A0A1B1V051	Lactiplantibacillus plantarum (Lactobacillus plantarum)
D7IW03	Bacteroides sp. 3_1_19	D5HDP5	Coprococcus sp. ART55/1	A0A3A6KGT7	Bacteroides sp. AF35-22
A0A3E4I4R5	Bacteroides sp. D20	D6DDI0	Bifidobacterium longum subsp. longum F8	Q5LF84	Bacteroides fragilis (strain ATCC 25285 / DSM 2151 / JCM 11019 / NCTC 9343)
D7IYD2	Bacteroides sp. D22	D6ZU57	Bifidobacterium longum subsp. longum (strain JDM301)	D4WDG3	Bacteroides ovatus SD CMC 3f
D7J8T7	Bacteroides sp. D22	D7GS68	butyrate-producing bacterium SS3/4	A0A3A6SEI5	Escherichia coli
D7K650	Bacteroides sp. 3_1_23	A0A023J8T6	Enterococcus durans	A0A3C0E6D3	Bacteroides sp.
A0A3E4ZKX2		D7VDZ4	Lactobacillus plantarum subsp. plantarum ATCC 14917 = JCM 1149 = CGMCC 1.2437	B3CDZ0	Bacteroides intestinalis DSM 17393
D7K724	Bacteroides sp. 3_1_23	A0A072MTF9	Bifidobacterium pseudocatenulatum IPLA36007	D6D837	Bacteroides xylanisolvens XB1A
D7VKI2	Sphingobacterium spiritivorum ATCC 33861	E0PCV1	Streptococcus equinus ATCC 700338	A0A3D3EFW5	Bacteroides sp.
A0A076IUU4	Phocaeicola dorei	E0Q6H0	Bifidobacterium dentium ATCC 27679	B3JPN4	Bacteroides coprocola DSM 17136
A0A3E5ICY0	Bacteroides fragilis	A0A087AZ12	Bifidobacterium longum subsp. longum	A0A3D9A4X9
A0A081U6U3	Bacteroides fragilis	A0A087BL81	Bifidobacterium longum subsp. suis	D7I9N9	Bacteroides sp. 1_1_14
E1WWE5	Bacteroides fragilis (strain 638R)	E2NPB3	Catenibacterium mitsuokai (strain DSM 15897 / JCM 10609 / CIP 106738 / RCA14-39)	B5D243	Bacteroides plebeius (strain DSM 17135 / JCM 12973 / M2)
E1YRJ0	Parabacteroides sp. 20_3	A0A087QBK2	Lactobacillus gasseri SV-16A-US	D7ISX3	Bacteroides sp. 3_1_19
A0A0A5SNI4	Morganella morganii (Proteus morganii)	E2SGJ9	Erysipelotrichaceae bacterium 3_1_53	S0F7R8	Bacteroides coprophilus DSM 18228 = JCM 13818
A0A3R5WC60	Parabacteroides distasonis	A0A087QD49	Lactobacillus gasseri SV-16A-US	B6ICQ0	Escherichia coli (strain SE11)
A0A0D8LA85	Morganella morganii (Proteus morganii)	A0A096KTH7	Collinsella sp. 4_8_47FAA	D7J6Y2	Bacteroides sp. D22
A0A0F5IML7	Parabacteroides sp. HGS0025	A0A0A1GNM5	Bifidobacterium longum	D7J863	Bacteroides sp. D22
A0A3R6B5V0	Parabacteroides merdae	E2YTX6	Enterococcus faecalis EnGen0311	A0A3E4MPG5	Parabacteroides distasonis
A0A3R6C8A6	Parabacteroides distasonis	A0A0B8RFX6	Listeria monocytogenes	B6W2X6	Bacteroides dorei DSM 17855
E4M7V2	Alistipes sp. HGB5	E3C6Q7	Lactobacillus oris PB013-T2-3	A0A3E4P4V5	Parabacteroides sp. 20_3
A0A0H3NRG9	Yersinia enterocolitica subsp. palearctica serotype O:3 (strain DSM 13030 / CIP 106945 / Y11)	A0A0G9FCP1	Lactiplantibacillus plantarum (Lactobacillus plantarum)	D7K5F7	Bacteroides sp. 3_1_23
A0A0I9S5E4	Bacteroides fragilis	E3EM77	Bifidobacterium bifidum (strain S17)	A0A3E5CPN4	Bacteroides fragilis
E4W049		A0A0H2P5E0	Bifidobacterium bifidum	A0A076IM21	Phocaeicola dorei
A0A3R6EW93	Parabacteroides merdae	E3R2L1	Lactobacillus crispatus CTV-05	A0A3L7ZM81	Parabacteroides distasonis
E5C4N2	Bacteroides sp. D2	A0A0H2PPK4	Bifidobacterium bifidum	A0A3R5ZKQ7	Parabacteroides distasonis
A0A0J9FBY0	Bacteroides sp. 3_1_13	A0A0H3ECC2	Bifidobacterium bifidum (strain PRL2010)	A0A1Y4I5C3	Parabacteroides distasonis
E5CEN0	Bacteroides sp. D2	E4V9F1	Bifidobacterium bifidum NCIMB 41171	E4MA75	Alistipes sp. HGB5
A0A0J9FIK3	Bacteroides sp. 3_1_13	A0A0J8Z356	Coprobacillus sp. 8_1_38FAA	A0A0J9FAB4	Bacteroides sp. 3_1_13
E5UX05	Bacteroides sp. 3_1_40A	A0A0K9NBB8	Dorea sp. D27	E5UWB5	Bacteroides sp. 3_1_40A
A0A3R6HQC6	Parabacteroides merdae	A0A0L0LT95	Bifidobacterium breve	A0A3R6JFN2	Parabacteroides distasonis
E5V8W5	Bacteroides sp. 4_1_36	E5VP64	Lachnospiraceae bacterium 5_1_63FAA	A0A0M1W295	Bacteroides sp. 9_1_42FAA
A0A0M1VY77	Bacteroides sp. 9_1_42FAA	A0A0M2NIU1	Catabacter hongkongensis	E5WUX4	Bacteroides eggerthii 1_2_48FAA
E5X0I7	Bacteroides eggerthii 1_2_48FAA	E7FQ75	Lactobacillus ruminis ATCC 25644	C3QKE2	Bacteroides sp. D1
A0A412IFM1	Bacteroides cellulosilyticus	A0A0M3TJT0	Bifidobacterium longum	C3R2Q0	Bacteroides sp. 2_2_4
F3PFV2	Bacteroides clarus YIT 12056	A0A0M4LY42	Bifidobacterium bifidum	C3WBP2	Fusobacterium mortiferum ATCC 9817
F3PVK4	Bacteroides fluxus YIT 12057	E8JMJ8	Streptococcus equinus ATCC 9812	A0A412IKT9	Bacteroides cellulosilyticus
A0A0P0ENF5	Bacteroides thetaiotaomicron	A0A0M4MFZ9	Bifidobacterium longum subsp. infantis	F3QWK3	Paraprevotella xylaniphila YIT 11841
A0A0P0ER20	Bacteroides thetaiotaomicron	A0A0M6WH75	Roseburia faecis	A0A412TTM9	Odoribacter splanchnicus
A0A0P0FKS2	Bacteroides cellulosilyticus	A0A0M6WMX1	Roseburia inulinivorans	C6IN63	Bacteroides thetaiotaomicron
A0A412Y6K5	Bacteroides fragilis	F3AU77	Lachnospiraceae bacterium 3_1_46FAA	C6JK09	Fusobacterium varium ATCC 27725
F7LSJ1	Bacteroides fragilis	A0A0M6WSM3	[Eubacterium] rectale	F7M051	Bacteroides sp. 1_1_30
F7M140	Bacteroides sp. 1_1_30	A0A0M6WTT5	[Eubacterium] rectale	C6ZB57	Bacteroides sp. 4_3_47FAA
A0A108T443	Bacteroides cellulosilyticus	A0A0M6X0D7	Roseburia inulinivorans
F7M8L2	Bacteroides sp. 1_1_30	F4ACA3	Lactobacillus johnsonii DPC 6026
F8WX71	Dysgonomonas mossii DSM 22836	F4ADE7	Lactobacillus johnsonii DPC 6026
F8X1R6	Dysgonomonas mossii DSM 22836	F4AEI5	Lactobacillus johnsonii DPC 6026
A0A414FIE6	Bacteroides caccae	F7JVM0	Lachnospiraceae bacterium 2_1_58FAA
A0A414HK55	Bacteroides thetaiotaomicron	A0A0R2BYW1	Lactobacillus coleohominis DSM 14060
A0A139JTC9	Bacteroides thetaiotaomicron	A0A0R2G1E1	Lactiplantibacillus plantarum (Lactobacillus plantarum)
A0A139KZW9	Bacteroides thetaiotaomicron	A0A109DF58	Lactobacillus crispatus
G5H9N3	Alistipes indistinctus YIT 12060	F7V542	Clostridium sp. (strain SY8519)
G5H9U7	Alistipes indistinctus YIT 12060	A0A120DHQ5	Lactobacillus crispatus
A0A415P760	Parabacteroides merdae	A0A126SVX1	Bifidobacterium angulatum
A0A433ZSQ2	Morganella morganii (Proteus morganii)	A0A127EG66	Clostridium perfringens
A0A447J0J4	Morganella morganii (Proteus morganii)	A0A133KJX4	Bifidobacterium bifidum
A0A173W339	Parabacteroides distasonis	G0YYC2	Bifidobacterium animalis
K0X4J1	Barnesiella intestinihominis YIT 11860	A0A133KV98	Bifidobacterium breve
A5ZJQ4	Bacteroides caccae ATCC 43185	A0A133LEY1	Bifidobacterium longum
K6AQW2	Parabacteroides sp. D25	G1VWA4	Erysipelotrichaceae bacterium 2_2_44A
A6L7D2	Bacteroides vulgatus (strain ATCC 8482 / DSM 1447 / JCM 5826 / NBRC 14291 / NCTC 11154)	A0A133MGA8	Clostridium perfringens
K9E4J5	Bacteroides oleiciplenus YIT 12058	G1WLB3	Collinsella tanakaei YIT 12063
A0A174CW35	Parabacteroides distasonis	G2SYJ2	Roseburia hominis (strain DSM 16839 / JCM 17582 / NCIMB 14029 / A2-183)
A6L8X0	Parabacteroides distasonis (strain ATCC 8503 / DSM 20701 / CIP 104284 / JCM 5825 / NCTC 11152)	A0A135YY01	Lactobacillus crispatus
A6LA23	Parabacteroides distasonis (strain ATCC 8503 / DSM 20701 / CIP 104284 / JCM 5825 / NCTC 11152)	G2SYP5	Roseburia hominis (strain DSM 16839 / JCM 17582 / NCIMB 14029 / A2-183)
A7AAN1	Parabacteroides merdae ATCC 43184	G4XR37	Bifidobacterium breve
A0A174JQR6	Bacteroides thetaiotaomicron	G5F6K1	Clostridium sp. 7_3_54FAA
A7LZL8	Bacteroides ovatus (strain ATCC 8483 / DSM 1896 / JCM 5824 / NCTC 11153)	A0A162F1W8	Lactiplantibacillus plantarum (Lactobacillus plantarum)
A0A174JSE5	Parabacteroides distasonis	A0A165Z1U4	Lactiplantibacillus plantarum (Lactobacillus plantarum)
A7M5B4	Bacteroides ovatus (strain ATCC 8483 / DSM 1896 / JCM 5824 / NCTC 11153)	A0A173R505	[Eubacterium] rectale
A7UZ46	Bacteroides uniformis (strain ATCC 8492 / DSM 6597 / CIP 103695 / JCM 5828 / NCTC 13054 / VPI 0061)	A0A173RY76	Roseburia faecis
A0A174S4C2	Bacteroides thetaiotaomicron	G9RVK1	Subdoligranulum sp. 4_3_54A2FAA
A0A174S8H3	Bacteroides caccae	A0A173S778	Anaerobutyricum hallii
A0A174U831	Bacteroides faecis	G9RXD7	Subdoligranulum sp. 4_3_54A2FAA
B0NP52	Bacteroides stercoris ATCC 43183	A0A173SJ73	Roseburia inulinivorans
A0A174XDW3	Parabacteroides distasonis	A0A173U973	Anaerobutyricum hallii
Q5L9F8	Bacteroides fragilis (strain ATCC 25285 / DSM 2151 / JCM 11019 / NCTC 9343)	A0A173URL3	Roseburia faecis
Q64PP5	Bacteroides fragilis (strain YCH46)	H7C725	Enterococcus faecalis (strain ATCC 700802 / V583)
B2Q2E0	Providencia stuartii ATCC 25827	A0A173VRA0	Roseburia intestinalis
B3CF59	Bacteroides intestinalis DSM 17393	I3WHT4	Bifidobacterium bifidum BGN4
Q8A600	Bacteroides thetaiotaomicron (strain ATCC 29148 / DSM 2079 / NCTC 10582 / E50 / VPI-5482)	A0A173VTD0	Roseburia inulinivorans
Q8A8A8	Bacteroides thetaiotaomicron (strain ATCC 29148 / DSM 2079 / NCTC 10582 / E50 / VPI-5482)	A0A173W138	Roseburia intestinalis
B4F1C8	Proteus mirabilis (strain HI4320)	J7H3P9	Ligilactobacillus salivarius
Q9KL70	Vibrio cholerae serotype O1 (strain ATCC 39315 / El Tor Inaba N16961)	J8YNM4	Enterococcus faecium TX1337RF
B6VU68	Bacteroides dorei DSM 17855	A0A173Y6I5	[Eubacterium] rectale
B6XKA7	Providencia alcalifaciens DSM 30120	A0A173YDY5	Collinsella aerofaciens
B7B7M9	Parabacteroides johnsonii DSM 18315	K0YYL5	Slackia piriformis YIT 12062
U6RDB7	Bacteroides sp. HPS0048	A0A173ZET1	Blautia obeum
A0A1M7CUE1	Morganella morganii (Proteus morganii)	K1N5Z9	Lactobacillus crispatus FB077-07
A0A1M7EJN1	Morganella morganii (Proteus morganii)	A0A173ZSA2	Blautia obeum
U6RRQ2	Bacteroides sp. HPS0048	A0A173ZT04	Roseburia inulinivorans
W6PB51	Bacteroides xylanisolvens SD CC 1b	A0A174AW35	Blautia obeum
X6QF39	Providencia alcalifaciens F90-2004	A0A174BY25	Roseburia inulinivorans
C0AWL6	Proteus penneri ATCC 35198	L1Q414	Anaerostipes hadrus DSM 3319
A0A1Y4PJK6		A0A174DD46	Collinsella aerofaciens
A0A1Z1SSJ9	Proteus mirabilis	L1QBV1	Anaerostipes hadrus DSM 3319
C2G5A0	Sphingobacterium spiritivorum ATCC 33300	A0A174DZS1	Clostridium paraputrificum
C3QE97	Bacteroides sp. D1	P54965	Clostridium perfringens (strain 13 / Type A)
C3QFV5	Bacteroides sp. D1	A0A174EB34	Blautia obeum
C3QTC9	Bacteroides sp. 2_2_4	A0A174H2D6	Anaerobutyricum hallii
C3QWU4	Bacteroides sp. 2_2_4	P97038	Lactobacillus johnsonii
C3X4U8	Oxalobacter formigenes HOxBLS	A0A174HSI5	Blautia obeum
A0A2J9L8Q3	Proteus mirabilis	Q06115	Lactobacillus plantarum (strain ATCC BAA-793 / NCIMB 8826 / WCFS1)
C3XB10	Oxalobacter formigenes OXCC13	A0A174IV13	Collinsella aerofaciens
A0A2K4P253	Escherichia coli	Q1WR93	Lactobacillus salivarius (strain UCC118)
A0A2M9UWR0	Bacteroides fragilis	Q2MJN5	Lactiplantibacillus plantarum (Lactobacillus plantarum)
A0A2M9V1Y4	Bacteroides fragilis	A0A174KF62	[Eubacterium] rectale
C6Z1F1	Bacteroides sp. 4_3_47FAA	A0A174NYZ7	Blautia obeum
		Q2NGA0	Methanosphaera stadtmanae (strain ATCC 43021 / DSM 3091 / JCM 11832 / MCB-3)
		Q2PQC1	Bifidobacterium breve
		Q2PQC2	Bifidobacterium bifidum
		Q3Y1M8	Enterococcus faecium (strain ATCC BAA-472 / TX0016 / DO)
		Q53CP8	Bifidobacterium animalis
		A0A174V5X0	Blautia obeum
		Q5DWB7	Clostridium perfringens
		Q5FK51	Lactobacillus acidophilus (strain ATCC 700396 / NCK56 / N2 / NCFM)
		Q5FKM3	Lactobacillus acidophilus (strain ATCC 700396 / NCK56 / N2 / NCFM)
		A0A174ZD20	[Eubacterium] siraeum
		Q6J263	Bifidobacterium bifidum
		A0A1B1FMJ8	Lactiplantibacillus plantarum (Lactobacillus plantarum)
		Q6J264	Bifidobacterium bifidum
		Q6R974	Bifidobacterium bifidum
		A0A1B1V035	Lactiplantibacillus plantarum (Lactobacillus plantarum)
		Q74IV4	Lactobacillus johnsonii (strain CNCM I-12250 / La1 / NCC 533)
		Q74JG0	Lactobacillus johnsonii (strain CNCM I-12250 / La1 / NCC 533)
		Q74LX7	Lactobacillus johnsonii (strain CNCM I-12250 / La1 / NCC 533)
		Q8G653	Bifidobacterium longum (strain NCC 2705)
		A0A1B1V056	Lactiplantibacillus plantarum (Lactobacillus plantarum)
		Q8KUA7	Enterococcus faecalis (Streptococcus faecalis)
		A0A1B1V057	Lactiplantibacillus plantarum (Lactobacillus plantarum)
		Q9F660	Lactobacillus johnsonii
		Q9KK62	Bifidobacterium longum
		R6GBZ3	Eubacterium hallii CAG:12
		A0A1B1V061	Lactiplantibacillus plantarum (Lactobacillus plantarum)
		A0A1B1V067	Lactiplantibacillus plantarum (Lactobacillus plantarum)
		A0A1B3PS02	Lactobacillus johnsonii
		S3AFR8	Bifidobacterium breve HPH0326
		A0A1C2D432	Lactobacillus crispatus
		U2CE73	Bifidobacterium bifidum ATCC 29521 = JCM 1255 = DSM 20456
		A0A1C8YZ67	Lactiplantibacillus plantarum (Lactobacillus plantarum)
		A0A1C8YZ68	Lactiplantibacillus plantarum (Lactobacillus plantarum)
		U2D1J9	Blautia sp. KLE 1732
		U2D571	Blautia sp. KLE 1732
		A0A1C8YZ69	Lactiplantibacillus plantarum (Lactobacillus plantarum)
		A0A1C8YZ72	Lactiplantibacillus plantarum (Lactobacillus plantarum)
		U2JZ29	Ruminococcus callidus ATCC 27760
		A0A1D2IZY6	Listeria monocytogenes
		U2QSW8	Eubacterium ramulus ATCC 29099
		U2QTL3	Faecalitalea cylindroides ATCC 27803
		U5FBV4	Erysipelotrichaceae bacterium 5_2_54FAA
		A0A1Q6SIR5
		V9H2E3	Clostridium sp. 7_2_43FAA
		A0A1Q6TAM9
		A0A1S2VZD6	Bifidobacterium longum subsp. infantis
		A0A1V0FWZ3	Lactobacillus gasseri (strain ATCC 33323 / DSM 20243 / CIP 102991 / JCM 1131 / KCTC 3163 / NCIMB 11718 / AM63)
		A0A1V8PQD5	Bifidobacterium catenulatum
		A0A1V8Q401	Bifidobacterium dentium
		A0A1V8QI34	Bifidobacterium longum
		A0A1X2JFN0	Paraclostridium bifermentans (Clostridium bifermentans)
		A0A1Y0E209	Lactobacillus gasseri
		A0A226UCL4	Lactobacillus crispatus
		A0A226V518	Lactobacillus crispatus
		A0A285PRT2	Anaerobutyricum hallii
		A0A285PUL7	Anaerobutyricum hallii
		A0A292G630	Bifidobacterium bifidum
		A0A2A7AHW5	Faecalibacterium prausnitzii
		A0A2A7B2C0	Faecalibacterium prausnitzii
		A0A2D1TV22	Collinsella aerofaciens
		A0A2I1WIX4	Lactobacillus crispatus
		A0A2J6NMJ5	Lactobacillus pontis
		A0A2K9AHA9	Bifidobacterium breve
		A0A2K9B3X8	Bifidobacterium breve
		A0A2K9BKC3	Bifidobacterium breve
		A0A2M9WPQ8	Lactobacillus crispatus
		A0A2N0SQS3	Bifidobacterium longum
		A0A2N0TK04	Bifidobacterium longum
		A0A2N0UPL9	Ruminococcus bromii
		A0A2N0UVB8	Ruminococcus bromii
		A0A2N0UWT2	Ruminococcus bromii
		A0A2N5KW84	Lactobacillus crispatus
		A0A2N5KYJ7	Lactobacillus crispatus
		A0A2N6QW12	Gardnerella vaginalis
		A0A2N6QXF9	Gardnerella vaginalis
		A0A2N6TU17	Bifidobacterium breve
		A0A2U2EG89	[Eubacterium] rectale
		A0A2U2RQS9	Bifidobacterium longum
		A0A2X1AGE8	Bifidobacterium bifidum
		A0A2X2YEH4	Clostridium perfringens
		A0A2X2YMA4	Clostridium perfringens
		A0A2X3IHM8	Clostridium perfringens
		A0A2Z3TVF9	Clostridium perfringens
		A0A2Z5BZ01	Listeria monocytogenes
		A0A315S394	Bifidobacterium animalis subsp. lactis (Bifidobacterium lactis)
		A0A316SSC5	Clostridium sp.
		A0A317TKW5	Clostridium perfringens
		A0A336Q1V0	Clostridium perfringens
		A0A350WBU4	Collinsella aerofaciens
		A0A352CZQ4	Ruminococcus sp.
		A0A354CL32	Bacteroides sp.
		A0A354Q3D6	Ruminococcus sp.
		A0A356CX01	Ruminococcus sp.
		A0A367CF70	Enterococcus durans
		A0A367CHB0	Enterococcus durans
		A0A367FUZ2	Blautia obeum
		A0A367G0I4	Blautia obeum
		A0A374N6H6	Ruminococcus bromii
		A0A374NGP6	Anaerobutyricum hallii
		A0A377KM70	Enterococcus durans
		A0A377L5M0	Enterococcus durans
		A0A380KNN4	Streptococcus infantarius
		A0A381IXY0	Clostridium perfringens
		A0A381K172	Collinsella aerofaciens
		A0A395UUA7	[Eubacterium] rectale
		A0A395XE29	Blautia obeum
		A0A396AC75	Roseburia inulinivorans
		A0A396AH21	Roseburia inulinivorans
		A0A396FJ19	[Eubacterium] rectale
		A0A3D1TMB3	Bifidobacterium sp.
		A0A3D1ZQ84	Bifidobacterium sp.
		A0A3D3DA95	Ruminococcus sp.
		A0A3D8U3A8	Bifidobacterium longum
		A0A3E2ESB4	Adlercreutzia equolifaciens
		A0A3E2VXT7	Clostridium innocuum
		A0A3E4E558	[Eubacterium] rectale
		A0A3E4ECK1	[Eubacterium] rectale
		A0A3E4M6Y2	[Eubacterium] rectale
		A0A3E4WPS5	[Eubacterium] rectale
		A0A3E4Y6F1	[Eubacterium] rectale
		A0A3E5AIW5	[Eubacterium] rectale
		A0A3E5E3G7	Blautia obeum
		A0A3E5E3Y9	Blautia obeum
		A0A3G8UCI3	Collinsella aerofaciens
		A0A3G8W691	Bifidobacterium breve
		A0A3N3RIV4	Enterococcus faecalis (Streptococcus faecalis)
		A0A3N3RSI8	Enterococcus faecalis (Streptococcus faecalis)
		A0A3R5TD68	Listeria monocytogenes
		A0A3R5WRX9	Roseburia inulinivorans
		A0A3R6B4X0	Roseburia intestinalis
		A0A3R6C001	Roseburia inulinivorans
		A0A3R6CSJ4	Roseburia inulinivorans
		A0A3R6D207	Roseburia intestinalis
		A0A3R6DCF5	Roseburia intestinalis
		A0A3R6DN67	Roseburia intestinalis
		A0A3R6GNY0	Roseburia intestinalis
		A0A3R6HN67	Roseburia inulinivorans
		A0A3R6K7Z9	Roseburia intestinalis
		A0A3T1IPB0	Listeria monocytogenes
		A0A3T1R352
		A0A3T2I1S1	Listeria monocytogenes
		A0A412BKW2	Roseburia inulinivorans
		A0A412DXH9	Ruminococcus bromii
		A0A412FFM9	Roseburia inulinivorans
		A0A412LA28	Ruminococcus bromii
		A0A412MA68	Dorea formicigenerans
		A0A412PZL6	[Eubacterium] rectale
		A0A412RJ33	[Eubacterium] rectale
		A0A412UR07	Ruminococcus bromii
		A0A413KA69	Ruminococcus bromii
		A0A413M361	[Eubacterium] rectale
		A0A413PGE8	[Eubacterium] rectale
		A0A413QBW3	Ruminococcus bromii
		A0A413R412	[Eubacterium] rectale
		A0A413TSA5	Roseburia inulinivorans
		A0A414A0U4	[Eubacterium] rectale
		A0A414E3A9	Ruminococcus bromii
		A0A414EJM8	Blautia obeum
		A0A414IVL7	[Eubacterium] rectale
		A0A414J1V2	Blautia obeum
		A0A414J276	Blautia obeum
		A0A414T2V7	Roseburia intestinalis
		A0A414U0Y0
		A0A414ZN06	[Eubacterium] rectale
		A0A415G6B1	Anaerobutyricum hallii
		A0A415HK39	Blautia obeum
		A0A415K135	[Eubacterium] rectale
		A0A415TWG6	Anaerobutyricum hallii
		A0A418RW60	Listeria monocytogenes
		A0A454HK17	Blautia obeum
		A1A1Q4	Bifidobacterium adolescentis (strain ATCC 15703 / DSM 20083 / NCTC 11814 / E194a)
		A4E835	Collinsella aerofaciens (strain ATCC 25986 / DSM 3979 / JCM 10188 / KCTC 3647 / NCTC 11838 / VPI 1003)
		A5HKP3	Lactobacillus acidophilus
		A5VJH0	Lactobacillus reuteri (strain DSM 20016)
		A5Z8Q9	Eubacterium ventriosum ATCC 27560
		A5ZA20	Eubacterium ventriosum ATCC 27560
		A5ZM11	Blautia obeum ATCC 29174
		A5ZWR0	Blautia obeum ATCC 29174
		A6BGZ5	Dorea longicatena DSM 13814
		A7A5K1	Bifidobacterium adolescentis L2-32
		A7AYV0	Ruminococcus gnavus (strain ATCC 29149 / VPI C7-9)
		A7VHH9	Clostridium sp. L2-50
		A8SVL9	Coprococcus eutactus ATCC 27759
		B0A6U0	Intestinibacter bartlettii DSM 16795
		B0MLV6	[Eubacterium] siraeum DSM 15702
		B0P0X3	Clostridium sp. SS2/1
		B1PM93	Lactiplantibacillus plantarum (Lactobacillus plantarum)
		B3DS63	Bifidobacterium longum (strain DJO10A)
		B3XRW1	Lactobacillus reuteri (strain DSM 17509 / CIP 109821 / 100-23)
		B5ACH5	Lactiplantibacillus plantarum (Lactobacillus plantarum)
		B5CMZ6	[Ruminococcus] lactaris ATCC 29176
		B5LVL5	Lactiplantibacillus plantarum (Lactobacillus plantarum)
		B6FXH3	Clostridium hiranonis (strain DSM 13275 / JCM 10541 / KCTC 15199 / TO-931)
		B6XTV6	Bifidobacterium catenulatum DSM 16992 = JCM 1194 = LMG 11043
		B7AU47	[Bacteroides] pectinophilus ATCC 43243
		B7AVX6	[Bacteroides] pectinophilus ATCC 43243
		B7CE40	Holdemanella biformis DSM 3989
		B7GRV6	Bifidobacterium longum subsp. infantis (strain ATCC 15697 / DSM 20088 / JCM 1222 / NCTC 11817 / S12)
		B8DUI5	Bifidobacterium animalis subsp. lactis (strain AD011)
		B9AEX3	Methanobrevibacter smithii DSM 2375
		B9V0U3	Lactiplantibacillus plantarum (Lactobacillus plantarum)
		B9V401	Lactiplantibacillus plantarum (Lactobacillus plantarum)
		B9V405	Lactobacillus gasseri
		C0B656	Coprococcus comes ATCC 27758
		C0BTD8	Bifidobacterium pseudocatenulatum DSM 20438 = JCM 1200 = LMG 10505
		C0ERS1	Anaerobutyricum hallii DSM 3353
		C0EW54	Anaerobutyricum hallii DSM 3353
		C2E3X0	Lactobacillus johnsonii ATCC 33200
		C2E6V6	Lactobacillus johnsonii ATCC 33200
		C2EMP6	Lactobacillus ultunensis DSM 16047
		C2GX43	Bifidobacterium longum subsp. longum ATCC 55813
		C4FEW7	Bifidobacterium angulatum DSM 20098 = JCM 7096
		C4Z337	Eubacterium eligens (strain ATCC 27750 / VPI C15-48)
		C4Z753	Eubacterium eligens (strain ATCC 27750 / VPI C15-48)
		C4ZHS7	Agathobacter rectalis (strain ATCC 33656 / DSM 3377 / JCM 17463 / KCTC 5835 / VPI 0990) (Eubacterium rectale)
		C5EAY9	Bifidobacterium longum subsp. infantis CCUG 52486
		C6JFG7	Ruminococcus sp. 5_1_39BFAA
		C6LHK8	Marvinbryantia formatexigens DSM 14469
